# Supplementary material for: Maternal and perinatal outcomes of Somali migrant women in comparison to host populations in the Global North: a systematic review and meta-analysis
Source: Matern Health Neonatol Perinatol. 2025 Jun 3;11:14. doi: 10.1186/s40748-025-00210-1 (PMC12131341; doi:10.1186/s40748-025-00210-1)
Supplement: Supplementary file 4 — Supplementary Material 4 [file 40748_2025_210_MOESM4_ESM.xlsx]

## Sheet: Data_Extraction
No.																Maternal outcomes
	Study Description															CS							No CS							CS in labour							CS pre-labour							Emergency CS
	Author/Year	Title	Aim	Somali sample size	Host country sample size	Study type	Data records registry	Time period of the collected data	Somali women (SW) age (years)	Host-born women (HBW) age (years)	Location	Health facility	Inclusion criteria	Exclusion criteria	Ethical approval	Somali	Host country national	p-value	OR	LCI	UCI	Comments	Somali	Host country national	p-value	OR	LCI	UCI	Comments	Somali	Host country national	p-value	OR	LCI	UCI	Comments	Somali	Host country national	p-value	OR	LCI	UCI	Comments	Somali	Host country national	p-value	OR	LCI	UCI
1	Agunwamba et al. 2021	Higher Rates of Cesarean Sections Found in Somali Immigrant Women in Minnesota	To compare prenatal and postpartum outcomes among non-Somali and Somali women in Olmsted County	296 Somali women	298 non-Somali women	Retrospective cohort study	The Rochester Epidemiology Project (REP)	2009-2014	18-29= 54,7% 30-39= 38,0% 40-49 = 6,4%	18-29 = 55% 30-39 = 39,3% 40-49 = 5,7%	Olmsted County, Minnesota, The United States (US)	Local medical centers in Olmsted County	Nulliparious Somalis and non-Somalis drom the general population of Olmsted County	Multiparious. Women who gave borth outside of the study time frame	Yes	24.5	18.9	0.05	1.34	0.93	1.93		75.5	80.9	NR	NR	NR	NR	Reference for CS
2	Akelsson et al. 2020	Pregnancy outcomes among women born in Somalia and Sweden giving birth in the Stockholm area - a population-based study	To identify the health needs of pregnant Somali-born immigrant women	623 Somali-born	26 485 Swedish-born women	Population-based case control study	64 Maternity clinics in Stockholm	2016-2018	<24 = 17% 25-29 = 25,5% 30-34 = 32,9% >35= 24,6%	<24 = 5,8% 25-29 = 25,5% 30-34 = 39,7% >35 = 29%	Stocholm, Sweden	Maternity clinics in Stockholm	Pregnant Somali-born women and Swedish-born women	NR	Yes	16.7	19.2	0.11	0.87	0.72	1.03									10.1	8.8	0.25	1.15	0.9	1.45		6.6	10.4	<0.001	0.63	0.46	0.84
3	Araneta et al. 2020	Health Advantages and Disparities in Preterm Birth Among Immigrants Despite Disparate Sociodemographic, Behavioral, and Maternal Risk Factors in San Diego, California	To compare the risk of preterm birth (PTB) among immigrant and US-born parturients within the same racial/ethnic catagories	988	US White non-Hispanic= 62,128	Retrospective cohort study	Birth cohort database mantained by the California Office of Statewide Health Planning and Development	2007-2012	<18 = 0.8% 18-34= 80.1% >34 = 19.1%	<18 = 0.6% 18-34 = 76.6% >34 = 22.8%	San Diego County, the US		All singleton live births to White, Black, American, Indian, Asian, Hawaiian, and other including Somali women residing in San Diego from 2007-2012	Gestational age at delivery less than 20 weeks or more than 44 weeks, unknown maternal age, and reported major congenital malformation of the infant	Yes
					Mexican born Latinas= 55,575
					Other foreign born Latinas= 3107
					Foreign born Black women= 1095
					Philippine born women= 5731
					Foreign born Asian women= 12,260
					Foreign born other race/ethnicity women= 930
4	Bakken et al. 2015	Immigrant from conflict-zone countries: An observational comparison study of obstretric outcomes in a low-risk maternity ward in Norway	To compare the obstetric outcomes of refugee women from the conflict-stricken countries of Somalia, Iraq, Afganistan, and Kosovo	278	6826 Norweigan women	Population-based study, prospective cohort design	The Medical Birth Registry of Norway (MBRN)	2006-2010	Mean age = 28.8	Mean age = 31.8	Baerum hospital, Oslo Norway	Maternity ward at Baerum Hospital	Somali-, Iraqi-, Afghani-, Kosovan-, and Norweigan women and data from only the first birth. For twin births, data from the first-born was included	Excluded the second-born twin	Yes	6.1	6.9	NR	NR	NR	NR																							13.7	8.5	0.003	1.7	1.19	2.41
5	Bastola et al. 2020	Pregnancy complications in women of Russian, Somali, and Kurdish origin and women in the general population in Finland	To compare the prevalence of gestational diabetes and hypertensive disorders among women of Russian, Somali, and Kurdish origin and Finnish women	584	243 Finnish	Retrospective registry study	The National Medical Birth Register and the Hospital Discharge Register	2004-2014	18-24 = 17.6% 25-34 = 50.8% >35 = 31.4%	18-24 = 10.5% 25-34 = 62.2% >35 = 27.2%	Finland	All health facilities in Helsinki, Espoo, Vantaa, Turku, Tampere, and Vaasa	Most recent birth of Somali, Russian, Kurdish, and Finland women between 1 January 2004 to 31st of December 2014 in Finland	NR	Yes
6	Belihu et al. 2016	Perinatal health outcomes of East African immigrant populations in Victoria, Australia: A population based study	To investigate perinatal outcomes of immigrant women from four countries in East Africa (Somalia, Eritrea, Ethiopia, and Sudan)	1861	427 755 Australian-born women	Population-based, Cross-sectional study	The Victorian Perinatal Data Collection	1999-2007	<20 = 1,9% 20-34 = 78,5% >35 = 19,6%	<20 = 3,4% 20-34 = 76,2% >35 = 20,4%	Victoria, Australia	Hospitals, birth centres and homebirth practitioners	The study population comprised all singleton births to mothers born in Australia or one of the East African countries (Eritrea, Ethiopia, Somalia and Sudan).	Births outside of 1997-2007. Twin births	Yes
7	Contag et al. 2021	Population based cohort study of fetal deaths, and neonatal and perinatal mortality at term within a Somali diaspora	To compare perinatal mortality among Somali women with the population rates	13 503	US White= 298 665	Retrospective cohort study	Data provided through an agreement between the Minnesota Department of Health and the University of Minnesota	2011-2017	18-25 = 17.3% 26-35 = 68.1% 36-45 = 14.6%	18-25 = 21.1% 26-35 = 67.3% 36-45 = 11.6%	Minnesota, the US	All health facilities in Minnesota	Singleton term pregnancies between 37 and 42 weeks of gestation, without any known genetic or congenital anomaly. Pregnancies of induction of labor or spontaneous onset of labor (SOL).	Pregnancies with known genetic or congenital anomaly. Women older than 45 years and younger than 18 years at the time of delivery. Pregnancies with more than one fetus. Women other than the four ethnicities included.	Yes
					US Black= 20,026
					Hispanic= 45,232
8	Flanagan and Mann 2020	Beginning to Optimize Peripartum Care for Somalia-Born Women by Evaluating Labor, Postpartum and Neonatal Outcomes in the Somali Population Delivering at a Tertiary Care Center in Vermont	To assess the labor and delivery course and perinatal outcomes of Somalia-born women who received prenatal care and delivered at the University of Vermont Medical Center	190	248	Retrospective case control study	Electronic health record from the University of Vermont Medical center	2009-2016	Mean age = 29	Mean age = 29,9	Vermont, the US	Public and Private Hospitals in Vermont	Infants with Somali-born women and control group as non-somali and non black women	Unknown or blank race. No peripartum information in encounter. No information of dilation information	NR	4	0	NR	NR	NR	NR
9	Johnson et al. 2005	Increased risk of adverse pregnancy outcome among Somali immigrants in Washington state	To evaluate neonatal and obstetric outcomes among Somali immigrant women compared to US-born blacks and whites in Washington state	579	2384 US-born black	Retrospective cohort study	The Birth Events Records Database (BERD)	1993-2001	<20 =8,2% 20-34 = 80,4% >35= 11,4%	<20 = 8,7% 20-34 = 76,2% >35 = 15,1%	Washington state, The US	Non federal hospitals in Washington	Somali-, US-born black-, and US-born white women who had one birth between the years 1993 and 2001 in Washington state	Participants with multiple gestations	Yes	33.3	23.5	NR	1.6	1.1	2.3	Washington US born black
					2452 US-born white												21.7	NR	2	1.4	2.8	Washington US born white
10	Malin and Gissler 2009	Maternal care and birth outcomes among ethnic minority women in Finland	To compare the use and access to maternity services, and their outcomes among ethnic minority women having a singleton birth in Finland	817	158 469 Finnish	Retrospective cohort study	The Finnish Medical Birth Register (MBR)	1999-2001	Mean age = 28,9	Mean age = 29,9	Finland	Public and Private hospitals	All singleton births in Finland between 1999-2001	NR	Yes
11	Naimy et al. 2013	Perinatal mortality in non-western migrants in Norway as compared to their countries of birth and to Norweigan women	To compare the perinatal mortality rate (PMR) for migrants in Norway to their countries of birth, and compare the risk of perinatal death in infants compared to infants of Norweigan women	5410 Somali	1 062 744 Norweigan women	Retrospective registry study	The Medical Birth Registry of Norway and the Central Person Registry of Norway	1986-2005	<20 = 3.6% 20-24 = 22% 25-29 = 33.9% 30-34% = 26.6% >35 = 13.9%	<20 = 3.5% 20-24 = 20.1% 25-29 = 36.3% 30-34 = 28.25 %. >35= 11.9%	Norway	NR	Births after gestational week 22, between the years 1986-2005 in Norway- Women born in Pakistan, Vietnam, Somalia, Sri Lanka, Philippiness, Iraq, Thailand, Afghanistan and Norway.	Missing data on vital status in the perinatal period	Yes
12	Oliver et al. 2018	Preterm Birth and Gestational Length in Four Race-Nativity Groups, including Somali Americans	To compare gestational age at delivery and preterm birth rates in four race-nativity groups including Somali Americans	8480	US-born non-Hispanic White = 1 638 219	Retrospective cohort study	NR	2000-2015	<18 = 1% 18-34= 81.8% >35= 17%	<18 = 2.2% 18-34 = 85.3% >35 = 12.6%	Ohio, the US	NR	Neonates born in Ohio between January 1 2000 and December 31st of 2015 to US-born non-Hispanic white- and black women, Somali women and African women	Multiple gestation, multiple reported races. Women with Hispanic ethnicity and unknown maternal birthplace	Yes
					US-born non-Hispanic Black = 303,028
13	Pedersen et al. 2012	Preterm birth and Birthweight for Gestational Age among Immigrant Women in Denmark 1978-2007: A Nationwide Registry Study	To investigate if age at immigration and length of residence were associated with preterm and small-for-gestational age (SGA) delivery among immigrant women in Denmark	8555	1 557 944 Danish women	National registry study	The Danish Medical Birth Registry, the Danish Civil Registration System, and the Integrated Database for Labour Market Research	1978-2007	<20 = 6,6% 20-24 = 16,6% 25-29 = 34,4% 30-34 = 30,1% 35-39 = 9,3% >40 = 3,1%	<20 = 5,6% 20-24 = 19,4% 25-29 = 38,7% 30-34 =28,4% 35-39 = 6,5% >40 = 1,4%	Denmark	Private and Public Hospitals	All live singleton deliveries of women of Kurdish, Somali, Former Yugoslavian, Pakistani, Turkish, and Danish-born women from 1998-2007	Deliveries with missing values for birthweight or gestational age, and deliveries with birthweight values inconsistent with gestational age. Women with missing immigration date.	NR
14	Rasmussen et al. 2019	Ethnic differences in the risk of caesarean section: A Danish population-based registry study 2004-2015	To examine differences in the risk of CS between immigrants of different origins in Denmark and Danish-born women.	956	272 888 Danish	Population-based registry study	The Danish Medical Birth Registry	2004-2015	<24= 48.2% 25-34 = 44.9% >35 = 6.9%	<24 = 19.9% 25-34 = 69.4% >35= 10.7%	Denmark	NR	All live- and stillborn singleton births with gestational age > 22 weeks delivered by Danish-born women and women from the 19 largest immigrang groups in Denmark between the period 2004-2015.	Unspecified type of CS that is not classified as either planner or emergency were excluded.	Yes																													25.4	16	NR	Varied reporting	Varied reporting	Varied reporting
15	Rassjo et al. 2013	Somali women's use of maternity health services and the outcome of their pregnancies: A descriptive study comparing Somali immigrants with native-born Swedish women	To decribe how Somali immigrant women use the antenatal care and health services in a Swedish county	180	507 Swedish women	Retrospective case control study	Manual search of the labour ward logbooks for the study period	2001-2009	<20 = 6,2% 20-39= 91,1% >39= 2,7%	<20 = 1,8% 20-39 = 90,6% >39 = 7,6%	Sweden	NR	Somali and Swedish-born women giving singleton birth between the years 2001-2009 in one Swedish county (exact county was not provided)	Twin-pregnancies	Yes																													13.6	7.4	<0.05	1.9	1.16	3.1
16	Small et al. 2008	Somali women and their pregnancy outcomes postmigration: data from six receiving countries	This study aimed to investigate pregnancy outcomes in Somali-born women compared with those women born in each of the six receiving countries: Australia, Belgium, Canada, Finland, Norway and Sweden.	10 431 Somali-born women	2 168 891 receiving country-born women	Primary meta-analysis					6 countries		Country inclusion was facilitated by access to relevant national or regional data sets and by the authors’ participation in an international collaboration of perinatal researchers: Reproductive Outcomes And Migration was first formed in September 2005.	NR	NR
				Somali= 227	Australia- New South Wales (NSW)= 204,675		Australia- NSW= Routine data from the Midwives Data Collection of the NSW Department of Health	1999–2003	20-34= 3.5; >/=35= 15.4	20-34= 7.8; >/=35= 11.2	Australia- NSW					24.2	19.9	<0.0001	1.29	0.95	1.74	Australia-New South Wales
				Somali= 897	Autralia- Victoria=149,479		Autralia- Victoria=Routine data from Perinatal Data Collection Unit in the Victorian Department of Human Services	1999–2003	20-34= 2.2; >/=35= 14.0	20-34= 5.4; >/=35= 13.1	Autralia- Victoria					25.5	22.4	<0.0001	1.19	1.02	1.38	Australia-Victoria
				Somali= 72	Belgium-Brussels= 25,371		Belgium-Brussels= the obstetric and perinatal data chart and the neonatal data chart, both completed by maternity care providers; and the socio-economic chart completed by the parents on registration of the birth.	1998–2004	20-34= 5.6; >/=35= 14.6	20-34= 1.9; >/=35= 11.8	Belgium-Brussels					27.1	16.8	<0.0001	1.85	1.09	3.13	Belgium-Brussels
				Somali= 137	Belgium- Flanders= 306,019		Belgium- Flanders= the obstetric and perinatal data chart and the neonatal data chart, both completed by maternity care providers; and the socio-economic chart completed by the parents on registration of the birth.	2000–2004	20-34= 5.8; >/=35= 15.3	20-34= 2.3; >/=35= 18.0	Belgium- Flanders					30.7	18.1	<0.0001	1.99	1.39	2.87	Belgium-Flanders
				Somali= 109	Canada- Quebec= 208,558		Canada- Quebec= Citizenship and Immigration data linked to administrative hospital records through provincial health registries	1997–2000	20-34= 1.2; >/=35= 17.7	20-34= 4.5; >/=35= 19.2	Canada- Quebec					24.8	18.7	<0.0001	1.43	0.92	2.21	Canada-Quebec
				Somali= 2,418	Canada-Ontario= 354,377		Canada-Ontario= Citizenship and Immigration data linked to administrative hospital records through provincial health registries	1997–2000	20-34= 6.4; >/=35= 13.8	20-34= 13.4; >/=35= 14.6	Canada-Ontario					20.3	20.1	<0.0001	1.02	0.92	1.12	Canada-Ontario
				Somali= 833	Finland= 158,911		Finland= 1999–2001 national Finnish Medical Birth Register at STAKES (National Research and Development Centre for Welfare and Health), which was linked to the Population Register for maternal data on country of birth, native language and citizenship	1999–2001	20-34= 2.5; >/=35= 13.6	20-34= 3.0; >/=35= 18.4	Finland					17.1	16.8	<0.0001	1.01	0.85	1.21	Finland
				Somali= 2,288	Norway= 310,923		Norway= Medical Birth Registry of Norway	1999–2003	20-34= 3.1; >/=35= 16.4	20-34= 2.5; >/=35= 15.1	Norway					16	14.3	<0.0001	1.14	1.02	1.28	Norway
				Somali= 3,450	Sweden= 450,578		Sweden= Swedish Medical Birth Register	1999–2003	20-34=2.0; >/=35= 16.6	20-34= 1.9; >/=35= 17.7	Sweden					14.5	15.5	<0.0001	0.92	0.84	1.01	Sweden
17	Vangen et al. 2002	Perinatal complications among ethnic Somalis in Norway	To investigate the risk of perinatal complications among ethnic Somalis and examine its relation to female circumcision	1733 Somali	702 192 Norweigan women	Cross-sectional population-based registry study	The Medical Birth Registry of Norway	1986-1998	<24= 57.2% 25-34 = 41.2% >34= 1.6%	<24 = 45.3% 25-34 = 50.9% >34 = 3.8%	Norway	NR	All birth to Somali and Norweigan women between 1986 to 1998 in Norway	NR	NR	19	12.4	NR	1.8	1.6	2	The odds ratios were adjusted for maternal age and parity																						15.4	6.5	NR	3	2.6	3.4
[truncated: 400 more columns]
