# Supplementary material for: Maternal and perinatal outcomes of Somali migrant women in comparison to host populations in the Global North: a systematic review and meta-analysis
Source: Matern Health Neonatol Perinatol. 2025 Jun 3;11:14. doi: 10.1186/s40748-025-00210-1 (PMC12131341; doi:10.1186/s40748-025-00210-1)
Supplement: Supplementary file 6 — Supplementary Material 6 [file 40748_2025_210_MOESM6_ESM.xlsx]

## Sheet: Maternal dataset
article	Outcome	Category	Host country	or	lci	uci	Comments
Rassjo et al. 2013	Induction of labour	Non-progressive/induction of labour	Sweden	0.99	0.65	1.5
Bakken et al. 2015	Induction of labour	Non-progressive/induction of labour	Norway	1.54	1.11	2.13
Vangen et al. 2002	Induction of labour	Non-progressive/induction of labour	Norway	1.7	1.5	1.9
Johnson et al 2005	Induction of labour	Non-progressive/induction of labour	Washington US born black	1.1	0.9	1.4
Johnson et al 2005	Induction of labour	Non-progressive/induction of labour	Washington US born white	0.9	0.7	1.1
Johnson et al 2005	Operative vaginal delivery	Assisted/operative instrumental delivery	Washington US born black	2.1	1.3	3.4
Johnson et al 2005	Operative vaginal delivery	Assisted/operative instrumental delivery	Washington US born white	1.4	0.9	2.1
Johnson et al 2005	CS	Cesarean Section	Washington US born black	1.6	1.1	2.3
Johnson et al 2005	CS	Cesarean Section	Washington US born white	2	1.4	2.8
Small et al 2008	Induction of labour	Non-progressive/induction of labour	Australia-New South Wales	1.38	1.01	1.88
Small et al 2008	Induction of labour	Non-progressive/induction of labour	Australia-Victoria	1.04	0.89	1.2
Small et al 2008	Induction of labour	Non-progressive/induction of labour	Belgium-Brussels	0.6	0.34	1.06
Small et al 2008	Induction of labour	Non-progressive/induction of labour	Belgium-Flanders	0.61	0.4	0.92
Small et al 2008	Induction of labour	Non-progressive/induction of labour	Finland	1.02	0.85	1.24
Small et al 2008	Induction of labour	Non-progressive/induction of labour	Norway	1.42	1.26	1.59
Small et al 2008	Induction of labour	Non-progressive/induction of labour	Sweden	1.64	1.5	1.8
Rassjo et al. 2013	Emergency CS before labour	Cesarean Section	Sweden	4.96	1.73	14.22
Rassjo et al. 2013	Elective CS	Cesarean Section	Sweden	0.69	0.35	1.35
Agunwamba et al. 2021	CS	Cesarean Section	Minnesota (non-somali)	1.34	0.93	1.93
Vangen et al. 2002	CS	Cesarean Section	Norway	1.8	1.6	2
Small et al 2008	CS	Cesarean Section	Australia-New South Wales	1.29	0.95	1.74
Small et al 2008	CS	Cesarean Section	Australia-Victoria	1.19	1.02	1.38
Small et al 2008	CS	Cesarean Section	Belgium-Brussels	1.85	1.09	3.13
Small et al 2008	CS	Cesarean Section	Belgium-Flanders	1.99	1.39	2.87
Small et al 2008	CS	Cesarean Section	Finland	1.01	0.85	1.21
Small et al 2008	CS	Cesarean Section	Norway	1.14	1.02	1.28
Small et al 2008	CS	Cesarean Section	Sweden	0.92	0.84	1.01
Small et al 2008	CS	Cesarean Section	Canada-Ontario	1.02	0.92	1.12
Small et al 2008	CS	Cesarean Section	Canada-Quebec	1.43	0.92	2.21
Rassjo et al. 2013	Emergency CS	Cesarean Section	Sweden	1.9	1.16	3.1
Bakken et al. 2015	Emergency CS	Cesarean Section	Norway	1.7	1.19	2.41
Vangen et al. 2002	Emergency CS	Cesarean Section	Norway	3	2.6	3.4
Rassjo et al. 2013	Elective CS	Cesarean Section	Sweden	0.69	0.35	1.35
Rassjo et al. 2013	Non-instrumental	Assisted/operative instrumental delivery	Sweden	0.74	0.52	1.06
Rassjo et al. 2013	Vacuum extraction	Assisted/operative instrumental delivery	Sweden	1.25	0.68	2.3
Vangen et al. 2002	Operative vaginal delivery	Assisted/operative instrumental delivery	Norway	1.6	1.3	1.9
Small et al 2008	Operative Vaginal delivery: forceps and vacuum	Assisted/operative instrumental delivery	Australia-New South Wales	0.46	0.24	0.9
Small et al 2008	Operative Vaginal delivery: forceps and vacuum	Assisted/operative instrumental delivery	Australia-Victoria	0.68	0.53	0.87
Small et al 2008	Operative Vaginal delivery: forceps and vacuum	Assisted/operative instrumental delivery	Belgium-Brussels	1.1	0.55	2.23
Small et al 2008	Operative Vaginal delivery: forceps and vacuum	Assisted/operative instrumental delivery	Belgium-Flanders	0.92	0.54	1.58
Small et al 2008	Operative Vaginal delivery: forceps and vacuum	Assisted/operative instrumental delivery	Finland	0.58	0.4	0.83
Small et al 2008	Operative Vaginal delivery: forceps and vacuum	Assisted/operative instrumental delivery	Norway	0.9	0.77	1.06
Small et al 2008	Operative Vaginal delivery: forceps and vacuum	Assisted/operative instrumental delivery	Sweden	0.58	0.49	0.68
Small et al 2008	Operative Vaginal delivery: forceps and vacuum	Assisted/operative instrumental delivery	Canada-Quebec	0.51	0.24	1.1
Vangen et al. 2002	Secondary arrest of labour	Non-progressive/induction of labour	Norway	1.6	1.3	2
Vangen et al. 2002	Prolonged 2nd stage of labour	Non-progressive/induction of labour	Norway	1.6	1.3	2
Agunwamba et al. 2021	Postpartum depression	Post-partum mental health or medical conditions	Minnesota (non-somali)	0.27	0.12	0.63
Vangen et al. 2002	Post-partum haemorrhage	Perineal birth related injuries or hemorrhage	Norway	1.3	1	1.6
Bastola et al. 2020	Gestational Diabetes	Post-partum mental health or medical conditions	Finland	1.27	0.81	2
Bastola et al. 2020	Hypertensive disorders	Post-partum mental health or medical conditions	Finland	0.69	0.35	1.35
Vangen et al. 2002	Perineal injury degree 2-4	Perineal birth related injuries or hemorrhage	Norway	1.2	0.9	1.6

## Sheet: LOO maternal
Outcome: Emergency CS
Original meta-analysis	or	lci	uci	I2	pvalue of I2
	2.54	2.22	2.86	79.5	0.002
LOO
Study left out	resultant OR	resultant LCI	resultant UCI	I2	pvalue of I2
Bakken et al 2015	2.85	2.48	3.22	0.571	0.097
Rassjo et al 2013	2.61	2.27	2.94	91.8	<0.001
Vangen etb al 2002	1.78	1.26	2.29	0	0.571
All CS
Original meta-analysis	or	lci	uci	I2	pvalue of I2
	1.09	1.04	1.14	86.4	<0.001
LOO
Study left out	resultant OR	resultant LCI	resultant UCI	I2	pvalue of I2
Agunwamba et al 2021	1.09	1.04	1.14	0.874	<0.001
Johnson et al 2005	1.09	1.03	1.13	87.3	<0.001
Small et al 2008	1.74	1.57	1.91	15.3	0.315
Vangen et al 2002	1.04	0.99	1.09	69.9	<0.001
Assistedinstrumental delivery
Original meta-analysis	or	lci	uci	I2	pvalue of I2
	0.72	0.66	0.78	82.1	<0.001
LOO
Study left out	resultant OR	resultant LCI	resultant UCI	I2	pvalue of I2
Johnson et al 2005	0.71	0.65	0.77	0.819	<0.001
Rassjo et al 2013	0.72	0.65	0.76	87.4	<0.001
Small et al 2008	1.19	1	1.37	81.2	<0.001
Vangen et al 2002	0.68	0.62	0.75	66.3	<0.001
Non progressing labor/induction of labor
Original meta-analysis	or	lci	uci	I2	pvalue of I2
	1.25	1.19	1.31	89.3	<0.001
LOO
Study left out	resultant OR	resultant LCI	resultant UCI	I2	pvalue of I2
Bakken aet al 2015	1.25	1.19	1.31	0.9	<0.001
Johnson et al 2005	1.3	1.23	1.37	89.6	<0.001
Rassjo et al 2013	1.26	1.2	1.32	90	<0.001
Small et al 2008	1.31	1.21	1.41	85.6	<0.001
Vangen et al 2002	1.18	1.11	1.24	88.9	<0.001

## Sheet: Perinatal dataset
article	outcome	category	host country	or	lci	uci
Agunwamba et al. 2021	1000-2499	Birthweight related outcomes	Minnesota (non-somali)	0.84	0.45	1.55
Araneta et al. 2020	Preterm birth	Birth timing and gestation related	Mexican born Latinas	1	1	1
Bakken et al. 2015	Post-term birth	Birth timing and gestation related	Norway	1.81	1.3	2.54
Bakken et al. 2015	Meconium-stained liquor	Neonatal conditions at/after birth	Norway	2.6	2.01	3.36
Belihu et al. 2016	Perinatal mortality	Neonatal/perinatal death	Australia	1.71	1.19	2.44
Contag et al 2021	Fetal death	Neonatal/perinatal death	US White	2.05	1.49	2.83
Contag et al 2021	Fetal death	Neonatal/perinatal death	US Black	0.88	0.57	1.34
Small et al 2008	Stillborn	Neonatal/perinatal death	Norway	1.19	0.67	2.1
Contag et al 2021	Fetal death	Neonatal/perinatal death	Hispanic	1.9	1.3	2.79
Contag et al 2021	Neonatal deaths < 28 days	Neonatal/perinatal death	US White	1.84	1.36	2.48
Contag et al 2021	Neonatal deaths < 28 days	Neonatal/perinatal death	US Black	1.47	1.04	2.06
Araneta et al. 2020	Preterm birth	Birth timing and gestation related	Other foreign born Latinas	1.1	1	1.3
Araneta et al. 2020	Preterm birth	Birth timing and gestation related	Foreign born Black women	1.1	0.9	1.4
Bakken et al. 2015	SGA	Birth timing and gestation related	Norway	3.7	2.75	4.98
Bakken et al. 2015	LGA	Birth timing and gestation related	Norway	0.35	0.19	0.67
Belihu et al. 2016	<7 at 5min	Neonatal conditions at/after birth	Australia	0.96	0.59	1.57
Johnson et al 2005	Fetal distress	Neonatal conditions at/after birth	Washington US born black	1.9	1.4	2.7
Johnson et al 2005	Fetal distress	Neonatal conditions at/after birth	Washington US born white	3.1	2.1	4.5
Araneta et al. 2020	Preterm birth	Birth timing and gestation related	Philippine born women	1.4	1.3	1.6
Pedersen et al. 2012	Moderate preterm birth	Birth timing and gestation related	Denmark	0.8	0.6	0.9
Pedersen et al. 2012	SGA	Birth timing and gestation related	Denmark	2.6	2.4	2.8
Araneta et al. 2020	Preterm birth	Birth timing and gestation related	Foreign born Asian women	1	0.9	1.1
Araneta et al. 2020	Preterm birth	Birth timing and gestation related	Foreign born other race/ethnicity women	0.9	0.7	1.2
Bakken et al. 2015	Birthweigh<1000	Birthweight related outcomes	Norway	-216	-278	-154
Rassjo et al. 2013	Post-term birth	Birth timing and gestation related	Sweden	1.52	0.77	3.02
Johnson et al 2005	Dystocia	Neonatal conditions at/after birth	Washington US born black	1.2	0.8	1.7
Johnson et al 2005	Dystocia	Neonatal conditions at/after birth	Washington US born white	1.4	1	2
Contag et al 2021	Neonatal deaths < 28 days	Neonatal/perinatal death	Hispanic	1.47	1.05	2.06
Johnson et al 2005	Stillborn	Neonatal/perinatal death	Washington US born black	1.6	0.5	5
Johnson et al 2005	Stillborn	Neonatal/perinatal death	Washington US born white	2.9	0.8	10.2
Johnson et al 2005	Neonatal demise	Neonatal/perinatal death	Washington US born black	0.2	0	1.4
Belihu et al. 2016	Low birthweight	Birthweight related outcomes	Australia	0.85	0.68	1.06
Belihu et al. 2016	Very Low birthweight	Birthweight related outcomes	Australia	0.98	0.71	1.35
Belihu et al. 2016	Preterm birth	Birth timing and gestation related	Australia	0.69	0.55	0.86
Belihu et al. 2016	Very preterm birth	Birth timing and gestation related	Australia	1.14	0.78	1.65
Rassjo et al. 2013	Birthweight >/=4500	Birthweight related outcomes	Sweden	0.44	0.17	1.18
Rassjo et al. 2013	SGA	Birth timing and gestation related	Sweden	2.95	1.45	5.82
Johnson et al 2005	Breech presentation	Neonatal conditions at/after birth	Washington US born black	0.8	0.5	1.5
Johnson et al 2005	1000-2499	Birthweight related outcomes	Washington US born black	0.7	0.5	1
Johnson et al 2005	1000-2499	Birthweight related outcomes	Washington US born white	1.3	0.8	1.9
Johnson et al 2005	Preterm birth	Birth timing and gestation related	Washington US born black	0.7	0.5	1
Johnson et al 2005	Preterm birth	Birth timing and gestation related	Washington US born white	1	0.7	1.4
Johnson et al 2005	Neonatal demise	Neonatal/perinatal death	Washington US born black	0.4	0	3.9
Naimy et al. 2013	Perinatal mortality	Neonatal/perinatal death	Norway	1.73	1.37	2.19
Rassjo et al. 2013	Stillborn	Neonatal/perinatal death	Sweden	12.19	1.46	101.8
Small et al 2008	Total died during 1st week	Neonatal/perinatal death	Norway	1.24	0.4	3.87
Naimy et al. 2013	Preterm birth	Birth timing and gestation related	Norway	13.95	13.33	14.6
Pedersen et al. 2012	Very preterm birth	Birth timing and gestation related	Denmark	1.2	0.8	1.9
Rassjo et al. 2013	Birthweight <1000	Birthweight related outcomes	Sweden	2.68	0.6	12.05
Rassjo et al. 2013	Birthweight 1000-2499	Birthweight related outcomes	Sweden	4.13	2.07	8.21
Belihu et al. 2016	Macrosomia	Birth timing and gestation related	Australia	0.99	0.72	1.38
Belihu et al. 2016	SGA	Birth timing and gestation related	Australia	1.4	1.21	1.61
Johnson et al 2005	Breech presentation	Neonatal conditions at/after birth	Washington US born white	0.8	0.5	1.5
Johnson et al 2005	Birth trauma	Neonatal conditions at/after birth	Washington US born black	3.2	0.8	12.3
Johnson et al 2005	Birth trauma	Neonatal conditions at/after birth	Washington US born white	1.9	0.6	6.4
Rassjo et al. 2013	Birthweight 2500-4499	Birthweight related outcomes	Sweden	0.53	0.32	0.86
Rassjo et al. 2013	Preterm birth	Birth timing and gestation related	Sweden	0.84	0.45	1.57
Rassjo et al. 2013	Very preterm birth	Birth timing and gestation related	Sweden	3.25	1.05	10.04
Small et al 2008	Birthweight 1000-2499	Birthweight related outcomes	Norway	0.97	0.81	1.17
Small et al 2008	Preterm birth	Birth timing and gestation related	Norway	0.83	0.7	0.98
Small et al 2008	Preterm birth	Birth timing and gestation related	Sweden	0.65	0.56	0.77
Small et al 2008	Preterm birth	Birth timing and gestation related	Australia-New South Wales	0.43	0.2	0.91
Small et al 2008	Preterm birth	Birth timing and gestation related	Australia-Victoria	0.57	0.42	0.79
Small et al 2008	Preterm birth	Birth timing and gestation related	Canada-Ontario	0.76	0.63	0.91
Small et al 2008	Perinatal mortality	Neonatal/perinatal death	Norway	1.19	0.67	2.1
Small et al 2008	Liveborn: total died during 1st week	Neonatal/perinatal death	Sweden	1.02	0.46	2.29
Small et al 2008	Stillborn	Neonatal/perinatal death	Sweden	2.04	1.39	3.02
Johnson et al 2005	Post-term birth	Birth timing and gestation related	Washington US born black	9	6	13.5
Johnson et al 2005	Post-term birth	Birth timing and gestation related	Washington US born white	9	6	13.2
Johnson et al 2005	Meconium aspiration syndrome	Neonatal conditions at/after birth	Washington US born black	14.4	7.5	27.6
Johnson et al 2005	Meconium aspiration syndrome	Neonatal conditions at/after birth	Washington US born white	27.7	12.2	62.7
Johnson et al 2005	Meconium-stained liquor	Neonatal conditions at/after birth	Washington US born black	2.6	2	3.3
Johnson et al 2005	Meconium-stained liquor	Neonatal conditions at/after birth	Washington US born white	6.4	4.8	8.5
Johnson et al 2005	Neonatal LOS >72hrs	Neonatal conditions at/after birth	Washington US born black	1.7	1.2	2.4
Johnson et al 2005	Neonatal LOS >72hrs	Neonatal conditions at/after birth	Washington US born white	2.3	1.6	3.4
Johnson et al 2005	Oligohydraminios	Birth timing and gestation related	Washington US born black	3.7	2.5	5.4
Johnson et al 2005	Oligohydraminios	Birth timing and gestation related	Washington US born white	7.9	4.9	12.5
Johnson et al 2005	APGAR <7 at 5min	Neonatal conditions at/after birth	Washington US born black	3.1	1.8	5.3
Johnson et al 2005	APGAR <7 at 5min	Neonatal conditions at/after birth	Washington US born white	5.2	2.9	9.6
Small et al 2008	Perinatal mortality	Neonatal/perinatal death	Sweden	1.28	0.69	2.39
Small et al 2008	Total died during 1st week	Neonatal/perinatal death	Australia-Victoria	0.65	0.16	2.63
Small et al 2008	Stillborn	Neonatal/perinatal death	Australia-Victoria	1.87	1.08	3.24
Small et al 2008	Perinatal mortality	Neonatal/perinatal death	Australia-Victoria	0.52	0.13	2.1
Small et al 2008	Total died during 1st week	Neonatal/perinatal death	Canada-Ontario	0.84	0.4	1.76
Small et al 2008	Birthweight 1000-2499	Birthweight related outcomes	Sweden	0.9	0.76	1.07
Small et al 2008	1000-2499	Birthweight related outcomes	Australia-New South Wales	0.54	0.27	1.1
Small et al 2008	1000-2499	Birthweight related outcomes	Australia-Victoria	0.79	0.6	1.04
Small et al 2008	1000-2499	Birthweight related outcomes	Canada-Ontario	0.84	0.69	1.01
Johnson et al 2005	>/=4000	Birthweight related outcomes	Washington US born black	1.7	1.2	2.2
Johnson et al 2005	>/=4000	Birthweight related outcomes	Washington US born white	0.8	0.6	1
Johnson et al 2005	Assisted ventilation >30min	Neonatal conditions at/after birth	Washington US born black	3.8	1.8	7.9
Johnson et al 2005	Assisted ventilation >30min	Neonatal conditions at/after birth	Washington US born black	11.1	4.1	30
Johnson et al 2005	Transfer to NICU	Neonatal conditions at/after birth	Washington US born black	0.6	0.3	1.2
Johnson et al 2005	Transfer to NICU	Neonatal conditions at/after birth	Washington US born black	0.7	0.3	1.3
Rassjo et al. 2013	Fetal distress (indication for instrumental delivery)	Neonatal conditions at/after birth	Sweden	1.5	0.79	2.87
Rassjo et al. 2013	Dystocia (indication for instrumental delivery)	Neonatal conditions at/after birth	Sweden	1.35	0.64	2.85
Small et al 2008	APGAR score <7 at 5min	Neonatal conditions at/after birth	Norway	1.46	1.19	1.79
Small et al 2008	APGAR score <7 at 5min	Neonatal conditions at/after birth	Sweden	1.57	1.35	1.82
Small et al 2008	<7 at 5min	Neonatal conditions at/after birth	Australia-New South Wales	1.27	0.67	2.39
Small et al 2008	<7 at 5min	Neonatal conditions at/after birth	Australia-Victoria	0.96	0.66	1.4
Small et al 2008	APGAR <7 at 5min	Neonatal conditions at/after birth	Belgium-Brussels	2.66	1.21	5.82
Small et al 2008	APGAR <7 at 5min	Neonatal conditions at/after birth	Belgium-Flanders	2.94	1.72	5.03
Small et al 2008	Preterm birth	Birth timing and gestation related	Belgium-Brussels	0.55	0.17	1.76
Small et al 2008	Preterm birth	Birth timing and gestation related	Belgium-Flanders	0.96	0.51	1.83
Small et al 2008	1000-2499	Birthweight related outcomes	Belgium-Brussels	0.9	0.36	2.23
Small et al 2008	1000-2499	Birthweight related outcomes	Belgium-Flanders	1.01	0.53	1.93
Vangen et al. 2002	Fetal distress	Neonatal conditions at/after birth	Norway	2.6	2.2	3
Vangen et al. 2002	APGAR score <7 at 5min	Neonatal conditions at/after birth	Norway	3.1	2.4	4
Small et al 2008	Preterm birth	Birth timing and gestation related	Finland	0.77	0.56	1.06
Small et al 2008	Total died during 1st week	Neonatal/perinatal death	Finland	1.58	0.39	6.37
Small et al 2008	Stillborn	Neonatal/perinatal death	Finland	2.76	1.37	5.56
Small et al 2008	1000-2499	Birthweight related outcomes	Finland	1	0.72	1.38
Vangen et al. 2002	Total died during 1st week	Neonatal/perinatal death	Norway	1.4	0.7	3
Vangen et al. 2002	Stillborn	Neonatal/perinatal death	Norway	2.5	1.7	3.7
Vangen et al. 2002	Total died during labour	Neonatal/perinatal death	Norway	1.2	0.2	8.3

## Sheet: LOO perinatal
SGA/preterm/low birth weight (SVN)
Original meta-analysis	or	lci	uci	I2	pvalue of I2
	0.97	0.94	1	98	<0.001
LOO
Study left out	resultant OR	resultant LCI	resultant UCI	I2	pvalue of I2
Agunwamba et al 2021	0.98	0.94	1.01	0.981	<0.001
Araneta et al 2020	0.93	0.89	0.98	98.3	<0.001
Bakken et al 2015	0.98	0.94	1.01	98.1	<0.001
Belihu et al 2016	0.98	0.95	1.02	98.3	<0.001
Johnson et al 2005	0.99	0.95	1.02	98.2	<0.001
Naimy et al 2013	0.94	0.91	0.97	92.2	<0.001
Perderson et al 2012	0.93	0.89	0.98	97.9	<0.001
Rassjo et al 2013	0.99	0.95	1.02	98.3	<0.001
Small et al 2008	1.18	1.13	1.23	98.7	<0.001
SGA
Original meta-analysis	or	lci	uci	I2	pvalue of I2
	2.03	1.89	2.17	96.2
LOO
Study left out	resultant OR	resultant LCI	resultant UCI	I2	pvalue of I2
Bakken et al. 2015	2	1.86	2.15	0.971	<0.001
Pedersen et al. 2012	1.48	1.29	1.68	88.6	<0.001
Rassjo et al. 2013	2.03	1.89	2.17	97.4	<0.001
Belihu et al. 2016	2.64	2.44	2.83	46	0.157
Preterm
Original meta-analysis	or	lci	uci	I2	pvalue of I2
	0.92	0.88	0.96	98.8
LOO
Study left out	resultant OR	resultant LCI	resultant UCI	I2	pvalue of I2
Araneta et al. 2020	0.82	0.77	0.88	99.1
Belihu et al. 2016	0.95	0.91	1	99
Johnson et al 2005	0.94	0.9	0.98	99
Naimy et al. 2013	0,87	0.83	0.92	83.5
Pedersen et al. 2012	0.93	0.89	0.97	98.9
Rassjo et al. 2013	0.93	0.89	0.98	99
Small et al 2008	1.13	1.07	1.18	99.3
lbw
Original meta-analysis	or	lci	uci	I2	pvalue of I2
	0.87	0.8	0.94	75.6
LOO
Study left out	resultant OR	resultant LCI	resultant UCI	I2	pvalue of I2
Agunwamba et al. 2021	0.87	0.8	0.94	0.772
Bakken et al. 2015	0.85	0.79	0.92	26.2	0.16
Belihu et al. 2016	0.85	0.77	0.92	79
Johnson et al 2005	0.86	0.79	0.93	77.9
Rassjo et al. 2013	0.87	0.8	0.94	77.1
Small et al 2008	0.8	0.68	0.92	86.9
Noenatal morbidity
Original meta-analysis	or	lci	uci	I2	pvalue of I2
	1.51	1.4	1.61	83.4
LOO
Study left out	resultant OR	resultant LCI	resultant UCI	I2	pvalue of I2
Bakken et al. 2015	1.48	1.37	1.59	83
Belihu et al. 2016	1.53	1.43	1.64	83.5
Johnson et al 2005	1.62	1.49	1.76	84
Rassjo et al. 2013	1.51	1.4	1.61	0.845
Small et al 2008	1.56	1.43	1.7	85.6
Vangen et al. 2002	1.39	1.28	1.5	79.1
Noenatal mortality
Original meta-analysis	or	lci	uci	I2	pvalue of I2
	1.39	1.25	1.54	45	0.006
LOO
Study left out	resultant OR	resultant LCI	resultant UCI	I2	pvalue of I2
Belihu et al. 2016	1.38	1.23	1.53	47.7	0.004
Contag et al 2021	1.36	1.16	1.55	0.383	0.036
Johnson et al 2005	1.45	1.3	1.6	0.361	0.042
Naimy et al. 2013	1.34	1.19	1.5	43.6	0.009
Rassjo et al. 2013	1.39	1.25	1.54	46.9	0.004
Small et al 2008	1.46	1.29	1.63	57.6	0.002
Vangen et al. 2002	1.37	1.22	1.52	45.8	0.007
